# Supplementary material for: Probing Intracellular Element Concentration Changes during Neutrophil Extracellular Trap Formation Using Synchrotron Radiation Based X-Ray Fluorescence
Source: PLoS One. 2016 Nov 3;11(11):e0165604. doi: 10.1371/journal.pone.0165604 (PMC5094720; doi:10.1371/journal.pone.0165604)
Supplement: S1 Table — (XLSX) [file pone.0165604.s007.xlsx]

## Sheet: Sheet1
	Mass fraction
		Entire cell		Nucleus		Cytoplasm
		control	2h	control	2h	control	2h
		0h_donorA_cell2	2h_donorB_cell1	0h_donorA_cell2	2h_donorB_cell1	0h_donorA_cell2	2h_donorB_cell1
	P	1.36 ± 0.03 %	3.56 ± 0.08 %	9.50 ± 0.22 %	13.7 ± 0.3 %	0.345 ± 0.008 %	6.95 ± 0.16 %
	S	1.06 ± 0.05 %	0.314 ± 0.01 %	1.53 ± 0.07 %	0.401 ± 0.02 %	2.68 ± 0.12 %	3.57 ± 0.16 %
	Cl	3.27 ± 0.15 %	0.599 ± 0.03 %	4.73 ± 0.21 %	1.23 ± 0.06 %	8.12 ± 0.37 %	173 ± 782 ppm
	K	10.4 ± 0.7 ppm	16.1 ± 1.0 ppm	36.9 ± 2.3 ppm	28.5 ± 1.8 ppm	37.4 ± 2.4 ppm	107 ± 67 ppm
	Ca	115 ± 9 ppm	233 ± 18 ppm	451 ± 34 ppm	155 ± 118 ppm	134 ± 10 ppm	7.3 ± 0.6 ppm
	Mn	7.56 ± 0.34 ppm	11.1 ± 0.5 ppm	32.5 ± 1.5 ppm	59.3 ± 2.7 ppm	6.26 ± 0.29 ppm	325 ± 15 ppm
	Fe	10.4 ± 0.1 ppm	11.5 ± 0.1 ppm	27.2 ± 0.1 ppm	15.2 ± 0.1 ppm	18.9 ± 0.1 ppm	336 ± 1 ppb
	Co	289 ± 17 ppb	9.2 ± 0.6 ppb	1.46 ± 0.09 ppm	15.1 ± 0.9 ppb	93 ± 6 ppb	44.3 ± 2.7 ppb
	Ni	206 ± 43 ppb	102 ± 21 ppb	812 ± 168 ppb	387 ± 80 ppb	186 ± 39 ppb	20.3 ± 4.2 ppm
	Cu	16.5 ± 0.3 ppm	31.3 ± 0.5 ppm	28.2 ± 0.5 ppm	49.7 ± 0.8 ppm	38.8 ± 0.7 ppm	14.2 ± 0.2 ppm
	Zn	10.5 ± 0.1 ppm	8.6 ± 0.1 ppm	38.3 ± 0.2 ppm	41.8 ± 0.2 ppm	12.4 ± 0.1 ppm	248 ± 1 ppb
	Se	37 ± 1 ppb	81 ± 2 ppb	96 ± 2 ppb	74 ± 2 ppb	70 ± 2 ppb	252 ± 6 ppb
	Br	2.34 ± 0.07 ppm	147 ± 5 ppb	2.5 ± 0.8 ppm	167 ± 6 ppb	6.3 ± 0.2 ppm	3.2 ± 0.1 ppm
	Sr	173 ± 8 ppb	743 ± 33 ppb	319 ± 14 ppb	2.9 ± 0.1 ppm	371 ± 16 ppb	225 ± 10 ppb
	Pb	758 ± 13 ppb	220 ± 4 ppb	3.24 ± 0.05 ppm	389 ± 7 ppb	634 ± 11 ppb	< LOD
