# Supplementary material for: Probing Intracellular Element Concentration Changes during Neutrophil Extracellular Trap Formation Using Synchrotron Radiation Based X-Ray Fluorescence
Source: PLoS One. 2016 Nov 3;11(11):e0165604. doi: 10.1371/journal.pone.0165604 (PMC5094720; doi:10.1371/journal.pone.0165604)
Supplement: S2 Table — The number of clusters used for calculating each mean concentration and relative standard deviation (RSD) per exposure condition is given at the top of each column. Uncertainty is expressed as ± 1×RSD value of the number of cells measured for each condition. (XLSX) [file pone.0165604.s008.xlsx]

## Sheet: Sheet1
	Matrix - Spurr's resin
		control (n=3 areas)	1h PMA (n=2 areas)	2h PMA (n=2 areas)
	P	0.627 ± 0.304 %	0.843 ± 0.350 %	1.61 ± 0.73 %
	S	6.71 ± 1.27 %	7.00 % ± 0.16 %	6.02 ± 1.10 %
	Cl	24.8 ± 4.8 %	23.1 ± 7.7 %	14.9 ± 2.8 %
	K	94.4 ± 3.5 ppm	48.3 ± 4.7 ppm	69.2 ± 13.4 ppm
	Ca	337 ± 22 ppm	398 ± 33 ppm	387 ± 103 ppm
	Mn	14.1 ± 4.0 ppm	31.1 ± 2.4 ppm	27.8 ± 6.4 ppm
	Fe	43.9 ± 4.0 ppm	220 ± 249 ppm	21.4 ± 15.1 ppm
	Co	108 ± 90 ppb	37.7 ± 2.8 ppb	16 ± 11 ppb
	Ni	568 ± 224 ppb	853 ± 171 ppb	230 ± 105 ppm
	Cu	140 ± 13 ppm	383 ± 23 ppm	157 ± 39 ppm
	Zn	18.8 ± 5.7 ppm	49.2 ± 17.5 ppm	18.7 ± 3.9 ppm
	Se	< LOD	< LOD	< LOD
	Br	18.1 ± 1.3 ppm	12.7 ± 1.1 ppm	5.38 ± 0.65 ppm
	Sr	660 ± 34 ppb	864 ± 4 ppb	1.86 ± 0.65 ppm
	Pb	1.1 ± 0.5 ppm	1.73 ± 0.48 ppm	1.02 ± 0.50 ppm
