# Supplementary material for: Probing Intracellular Element Concentration Changes during Neutrophil Extracellular Trap Formation Using Synchrotron Radiation Based X-Ray Fluorescence
Source: PLoS One. 2016 Nov 3;11(11):e0165604. doi: 10.1371/journal.pone.0165604 (PMC5094720; doi:10.1371/journal.pone.0165604)
Supplement: S3 Table — The number of clusters used for calculating each mean concentration and relative standard deviation (RSD) per exposure condition is given at the top of each column. Uncertainty is expressed as ±1×RSD of the number of cells measured for each condition. Areal concentrations of neutrophil cytoplasms were not provided as uncertainty ranges became too large. (XLSX) [file pone.0165604.s009.xlsx]

## Sheet: a) Molar concentration
	Entire neutrophil				Nucleus			Cytoplasm
		control (n=3 cells)	1h PMA (n=3 cells)	2h PMA (n=2 cells)	control (n=3 nuclei)	1h PMA (n=3 nuclei)	2h PMA (n=4 nuclei)	control (n=3 cytopl.)	1h PMA (n=3 cytopl.)	2h PMA (n=2 cytopl.)
	P	510 ± 52 mM	851 ± 321 mM	1.35 ± 0.07 M	3.39 ± 0.48 M	4.71 ± 1.50 M	5.81 ± 0.68 M	71.4 ± 48.6 mM	282 ± 372 mM	2.35 ± 0.27 M
	S	316 ± 42 mM	276 ± 25 mM	110 ± 1 mM	478 ± 112 mM	400 ± 23 mM	146 ± 4 mM	808 ± 135 mM	508 ± 230 mM	734 ± 743 mM
	Cl	100 ± 18 mM	778 ± 105 mM	192 ± 1 mM	1.55 ± 0.47 M	1.10 ± 0.36 M	438 ± 154 mM	2.44 ± 0.29 M	1.34 ± 0.55 M	182 ± 250 mM
	K	364 ± 94 µM	411 ± 30 µM	390 ± 107 µM	1.16 ± 0.08 mM	997 ± 51 mM	753 ± 60 mM	996 ± 74 µM	638 ± 275 µM	15.8 ± 21.5 mM
	Ca	3.39 ± 0.49 mM	3.29 ± 0.52 mM	8.90 ± 3.30 mM	13.3 ± 0.1 mM	52 ± 72 mM	74.5 ± 42.3 mM	2.58 ± 2.18 mM	3.16 ± 1.80 mM	4.60 ± 6.22 mM
	Mn	172 ± 33 µM	229 ± 40 µM	277 ± 69 µM	704 ± 39 µM	770 ± 140 µM	1.87 ± 1.15 mM	141 ± 17 µM	207 ± 112 µM	3.48 ± 4.52 mM
	Fe	207 ± 30 µM	192 ± 27 µM	199 ± 46 µM	566 ± 70 µM	413 ± 29 µM	285 ± 136 µM	353 ± 42 µM	278 ± 150 µM	159 ± 215 µM
	Co	4.4 ± 0.1 µM	177 ± 11 nM	169 ± 12 nM	22.6 ± 6.1 µM	487 ± 54 nM	572 ± 516 nM	1.13 ± 0.58 µM	195 ± 108 nM	552 ± 419 nM
	Ni	3.5 ± 3.0 µM	3.86 ± 1.04 µM	1.99 ± 0.03 µM	16.9 ± 3.4 µM	9.81 ± 1.53 µM	11.4 ± 8.0 µM	4.89 ± 2.00 µM	5.19 ± 3.65 µM	196 ± 275 µM
	Cu	305 ± 44 µM	1.14 ± 0.05 mM	534 ± 32 µM	544 ± 72 µM	1.82 ± 0.27 mM	1.02 ± 0.54 mM	697 ± 13 µM	1.90 ± 0.81 mM	285 ± 466 µM
	Zn	180 ± 37 µM	262 ± 61 µM	171 ± 33 µM	691 ± 100 µM	829 ± 113 µM	949 ± 372 µM	180 ± 49 µM	251 ± 100 µM	115 ± 157 µM
	Se	413 ± 106 nM	259 ± 50 nM	1.19 ± 0.05 µM	< LOD	1.59 ± 1.49 µM	2.1 ± 1.1 µM	595 ± 383 nM	324 ± 358 nM	3.03 ± 0.82 µM
	Br	29.9 ± 3.2 µM	20.5 ± 1.5 µM	1.90 ± 0.25 µM	37 ± 9 µM	21.9 ± 9.2 µM	1.46 ± 0.62 µM	79.1 ± 10.6 µM	38.2 ± 15.7 µM	24.1 ± 28.9 µM
	Sr	2.28 ± 0.26 µM	2.73 ± 0.81 µM	9.1 ± 0.7 µM	4.5 ± 0.4 µM	7.57 ± 3.99 µM	35.4 ± 9.6 µM	4.67 ± 0.36 µM	2.03 ± 1.83 µM	7.91 ± 7.09 µM
	Pb	3.87 ± 0.46 µM	1.68 ± 0.17 µM	1.1 ± 0.2 µM	17.1 ± 1.9 µM	3.9 ± 0.3 µM	2.1 ± 0.3 µM	2.82 ± 0.61 µM	2.30 ± 1.00 µM	829 ± 1170 nM

## Sheet: b) Areal concentration
	Entire neutrophil				Nucleus
		control (n=3 cells)	1h PMA (n=3 cells)	2h PMA (n=2 cells)	control (n=3 nuclei)	1h PMA (n=3 nuclei)	2h PMA (n=4 nuclei)
	P	31.6 ± 3.2 mg/cm²	52.7 ± 1.99 mg/cm²	83.5 ± 4.2 mg/cm²	210 ± 30 mg/cm²	292 ± 93 mg/cm²	260 ± 166 mg/cm²
	S	21.2 ± 3.5 mg/cm²	1.77 ± 0.16 mg/cm²	7.04 ± 0.07 mg/cm²	30.7 ± 7.2 mg/cm²	25.6 ± 1.5 mg/cm²	7.10 ± 4.53 mg/cm²
	Cl	73.8 ± 11.8 mg/cm²	5.52 ± 0.75 mg/cm²	13.6 ± 0.1 mg/cm²	110 ± 33 mg/cm²	77.9 ± 25.6 mg/cm²	25.4 ± 19.1 mg/cm²
	K	29.4 ± 6.0 µg/cm²	32.1 ± 2.3 µg/cm²	30.5 ± 8.4 µg/cm²	90.6 ± 6.3 µg/cm²	78.0 ± 4.0 µg/cm²	44.2 ± 2.8 µg/cm²
	Ca	282 ± 24 µg/cm²	264 ± 41 µg/cm²	714 ± 265 µg/cm²	1.06 ± 0.07 mg/cm²	4.13 ± 5.74 mg/cm²	3.34 ± 2.17 mg/cm²
	Mn	19.6 ± 2.7 µg/cm²	25.2 ± 4.4 µg/cm²	30.4 ± 7.5 µg/cm²	77.4 ± 4.3 µg/cm²	84.7 ± 15.4 µg/cm²	113 ± 81 µg/cm²
	Fe	24.0 ± 2.8 µg/cm²	21.4 ± 3.1 µg/cm²	22.3 ± 5.1 µg/cm²	63.2 ± 7.9 µg/cm²	46.1 ± 3.3 µg/cm²	19.2 ± 13.5 µg/cm²
	Co	544 ± 140 ng/cm²	20.9 ± 1.2 ng/cm²	19.9 ± 1.4 ng/cm²	2.67 ± 0.71 µg/cm²	57 ± 6 ng/cm²	30 ± 25 ng/cm²
	Ni	423 ± 357 ng/cm²	453 ± 122 ng/cm²	234 ± 4 ng/cm²	1.98 ± 0.40 µg/cm²	1.15 ± 0.18 µg/cm²	706 ± 555 ng/cm²
	Cu	40.3 ± 3.3 µg/cm²	145 ± 7 µg/cm²	67.9 ± 4.0 µg/cm²	69.2 ± 9.2 µg/cm²	232 ± 35 µg/cm²	73.8 ± 46.1 µg/cm²
	Zn	24.4 ± 4.3 µg/cm²	34.2 ± 8.0 µg/cm²	22.4 ± 4.3 µg/cm²	90.4 ± 13.1 µg/cm²	108 ± 15 µg/cm²	80.9 ± 59.3 µg/cm²
	Se	69 ± 20 ng/cm²	40.9 ± 7.8 ng/cm²	188 ± 8 ng/cm²	< LOD	251 ± 235 ng/cm²	193 ± 138 ng/cm²
	Br	4.99 ± 0.56 µg/cm²	3.28 ± 0.25 µg/cm²	303 ± 40 ng/cm²	5.92 ± 1.37 µg/cm²	3.50 ± 1.47 µg/cm²	195 ± 152 ng/cm²
	Sr	415 ± 20 ng/cm²	479 ± 142 ng/cm²	1.59 ± 0.13 µg/cm²	790 ± 78 ng/cm²	1.33 ± 0.70 µg/cm²	4.27 ± 2.90 µg/cm²
	Pb	1.67 ± 0.18 µg/cm²	698 ± 70 ng/cm²	438 ± 85 ng/cm²	7.07 ± 0.78 µg/cm²	1.61 ± 0.14 µg/cm²	626 ± 400 ng/cm²

## Sheet: c) Absolute mass
	Entire neutrophil				Nucleus			Cytoplasm
		control (n=3 cells)	1h PMA (n=3 cells)	2h PMA (n=2 cells)	control (n=3 nuclei)	1h PMA (n=3 nuclei)	2h PMA (n=4 nuclei)	control (n=3 cytopl.)	1h PMA (n=3 cytopl.)	2h PMA (n=2 cytopl.)
	P	2.22 ± 0.51 pg	3.94 ± 2.46 pg	16.7 ± 1.0 pg	6.41± 1.72 pg	8.65 ± 2.92 pg	5.69 ± 3.14 pg	188 ± 144 fg	1.18 ± 1.83 pg	23.5 ± 9.9 pg
	S	1.46 ± 0.18 pg	1.35 ± 0.64 pg	1.38 ± 0.78 pg	906 ± 110 fg	758 ± 29 fg	148 ± 80 fg	2.10 ± 0.52 pg	1.79 ± 1.37 pg	5.77 ± 3.84 pg
	Cl	5.06 ± 1.59 pg	4.01 ± 1.29 pg	2.69 ± 1.55 pg	3.24 ± 0.65 pg	2.29 ± 0.72 pg	427 ± 160 fg	6.94 ± 1.08 pg	4.98 ± 3.43 pg	2.93 ± 4.08 pg
	K	2.06 ± 0.63 fg	2.36 ±0.86 fg	5.53 ± 1.77 fg	2.74 ± 0.84 fg	2.31 ± 0.10 fg	921 ± 452 ag	3.17 ± 0.67 fg	2.67 ± 1.93 fg	133 ± 173 fg
	Ca	19.5 ± 2.0 fg	19.7 ± 9.4 fg	155 ± 132 fg	32.0 ± 3.6 fg	124 ± 174 pg	103 ± 84 fg	8.00 ± 6.93 fg	14.7 ± 13.7 fg	83 ± 115 fg
	Mn	1.35 ± 0.17 fg	1.85 ± 0.80 fg	6.40 ± 4.89 fg	2.33 ± 0.31 fg	2.51 ± 0.49 fg	3.68 ± 3.02 fg	622 ± 37 ag	1.31 ± 1.20 fg	42.2 ± 49.4 fg
	Fe	1.65 ± 0.03 fg	1.64 ± 0.87 fg	4.10 ± 1.50 fg	1.89 ± 0.13 fg	1.36 ± 0.10 fg	535 ± 368 ag	1.59 ± 0.27 fg	1.79 ± 1.61 fg	4.01 ± 5.56 fg
	Co	37 ± 8 ag	1.5 ± 0.6 ag	3.9 ± 2.0 ag	79 ± 14 ag	1.7 ± 0.1 ag	1.3 ± 1.3 ag	5.5 ± 3.3 ag	1.3 ± 1.1 ag	8.7 ± 2.6 ag
	Ni	27 ± 22 ag	36 ± 23 ag	46 ± 27 ag	59 ± 8 ag	34 ± 6 ag	25 ± 21 ag	22 ± 5 ag	37 ± 39 ag	2.44 ± 3.38 fg
	Cu	2.79 ± 0.31 fg	10.9 ± 4.9 fg	13.1 ± 6.8 fg	2.07 ± 0.24 fg	6.84 ± 0.90 fg	2.2 ± 1.7 fg	3.58 ± 0.51 fg	13.4 ± 10.7 fg	14.9 ± 16.3 fg
	Zn	1.67 ± 0.07 fg	2.40 ± 0.78 fg	4.65 ± 3.36 fg	2.70 ± 0.23 fg	3.20 ± 0.37 fg	2.2 ± 1.6 fg	943 ± 272 ag	1.77 ± 1.31 fg	3.41 ± 4.74 fg
	Se	4.7 ± 1.1 ag	3.2 ± 1.8 ag	37 ± 23 ag	< LOD	7.5 ± 7.2 ag	5.5 ± 4.5 ag	3.9 ± 2.8 ag	3.4 ± 4.6 ag	74.1 ± 20.1 ag
	Br	344 ± 22 ag	244 ± 94 ag	58 ± 26 ag	176 ± 24 ag	103 ± 41 ag	3.5 ± 2.0 ag	512 ± 112 ag	328 ± 239 ag	440 ± 436 ag
	Sr	29 ± 4 ag	38 ± 26 ag	306 ± 153 ag	24 ± 3 ag	40 ± 22 ag	94 ± 50 ag	33 ± 8 ag	16 ± 17 ag	285 ± 328 ag
	Pb	115 ± 5 ag	51 ± 16 ag	81 ± 32 ag	211 ± 5 ag	48 ± 3 ag	14 ± 8 ag	48 ± 14 ag	52 ± 38 ag	79 ± 111 ag
